# Supplementary material for: Acute and Sub-Chronic Intraperitoneal Toxicity Studies of the Elsholtzia ciliata Herbal Extract in Balb/c Mice
Source: Pharmaceutics. 2023 Oct 3;15(10):2417. doi: 10.3390/pharmaceutics15102417 (PMC10610345; doi:10.3390/pharmaceutics15102417)
Supplement: Supplementary file 1 [file pharmaceutics-15-02417-s001.zip]

Archive with 1 entries (1 files):
- pharmaceutics-2613367-supplementary.pdf
